# Supplementary material for: Targeting CCL2-CCR4 axis suppress cell migration of head and neck squamous cell carcinoma
Source: Cell Death Dis. 2022 Feb 17;13(2):158. doi: 10.1038/s41419-022-04610-5 (PMC8854715; doi:10.1038/s41419-022-04610-5)
Supplement: Supplementary file 13 — Supplementary Table 1 [file 41419_2022_4610_MOESM13_ESM.xlsx]

## Sheet: Sheet1
				Original value						Standard value						Average standard value		Ratio	P Value	CV Value
Array	Row	Column	Name	SCC15-1	SCC15-2	SCC15-3	HOK-1	HOK-2	HOK-3	SCC15-1	SCC15-2	SCC15-3	HOK-1	HOK-2	HOK-3	SCC-15	HOK	15 vs H	15 vs H	SCC-15	HOK
6	1,2 9,10	1,2 14	POS(average)	51704.7	52098.7	51467	50835.7	50691.7	53465.2	1	1	1	1	1	1	1	1	1	N/A	0	0
6	1,2	3,4	NEG(average)	11461.8	11341.8	10231	12723.2	12160	12592	0	0	0	0	0	0	0	0	N/A	N/A	N/A	N/A
6	9,10	13	Blank	11198	12589.5	10733	12912.5	11454	13429.5	0	0	0	0	0	0	0	0	N/A	N/A	N/A	N/A
6	1,2 9,10	5 10-12	Blank(average)	10134	10395.9	9691.25	11721.2	10508.4	12820.5	0	0	0	0	0	0	0	0	N/A	N/A	N/A	N/A
6	1,2	6	Angiogenin	23098.5	15348	24836	27672.5	32924	39372	0.311867	0.118748	0.362525	0.40781	0.557834	0.653259	0.26438	0.539635	0.489924	0.055743	0.486569	0.22929
6	1,2	7	BDNF	43580	40445.5	41127.5	34131	39656	34809.5	0.804558	0.720566	0.7525	0.572928	0.725367	0.541006	0.759208	0.6131	1.23831	0.0777187	0.0558419	0.160703
6	1,2	8	BLC	23160.5	17012	18542	17920	17936.5	29021	0.313358	0.158649	0.211863	0.158477	0.184856	0.398589	0.227957	0.247307	0.921756	0.837693	0.344801	0.532437
6	1,2	9	BMP-4	25767.5	18900	22302	18482	19003.5	29350.5	0.37607	0.203922	0.301868	0.172845	0.211409	0.406695	0.293953	0.26365	1.11494	0.74762	0.293742	0.475526
6	1,2	10	BMP-6	18904.5	13145	14640.5	14615	13598	21418.5	0.210978	0.0659218	0.118472	0.0739817	0.0768883	0.211541	0.131791	0.120804	1.09095	0.868171	0.557244	0.650594
6	1,2	11	CK beta 8-1	24661	24837	24524	21249.5	20248	32789	0.349453	0.346287	0.355056	0.243599	0.24238	0.491294	0.350265	0.325758	1.07523	0.781994	0.0126787	0.440082
6	1,2	12	CNTF	23672.5	20959.5	19306	24344.5	23444	28059.5	0.325674	0.253307	0.230151	0.322726	0.321916	0.374932	0.269711	0.339858	0.793599	0.105795	0.184751	0.0893842
6	1,2	13	EGF	26466	20586.5	18988.5	49545	50548	51054.5	0.392873	0.244363	0.222551	0.967003	0.996425	0.940689	0.286596	0.968039	0.296058	0.000259547	0.323392	0.0288028
6	1,2	14	Eotaxin	21225.5	16167	16388	17605.5	17563.5	25872.5	0.266811	0.138387	0.160302	0.150437	0.175574	0.321125	0.1885	0.215712	0.873852	0.702777	0.364449	0.427197
6	3,4	1	Eotaxin-2	21386	18913.5	16370.5	17549.5	14773	26261	0.270672	0.204246	0.159883	0.149005	0.106129	0.330683	0.2116	0.195272	1.08362	0.840368	0.263511	0.610492
6	3,4	2	Eotaxin-3	18847	20875.5	17946.5	19582.5	16590	33373.5	0.209595	0.251293	0.197609	0.200981	0.151347	0.505675	0.219499	0.286001	0.767476	0.584475	0.12838	0.67082
6	3,4	3	FGF-6	22687.5	18822.5	18136.5	18450	15922	34977	0.30198	0.202064	0.202157	0.172027	0.134723	0.545127	0.2354	0.283959	0.828993	0.73761	0.244943	0.799219
6	3,4	4	FGF-7	20221	16974.5	17948.5	17851.5	15704	21152	0.242647	0.15775	0.197657	0.156726	0.129298	0.204984	0.199351	0.163669	1.21801	0.340755	0.21306	0.234116
6	3,4	5	Flt-3 Ligand	20238.5	16093	16074.5	18119.5	15520	23254.5	0.243068	0.136613	0.152798	0.163578	0.124719	0.256713	0.177493	0.18167	0.977008	0.939004	0.323188	0.373376
6	3,4	6	Fractalkine	23250.5	14604.5	14982.5	18608	16515.5	26364	0.315523	0.10092	0.126658	0.176067	0.149493	0.333217	0.181034	0.219592	0.824408	0.686121	0.647283	0.452179
6	3,4	7	GCP-2	23082.5	20094	18835.5	21437.5	21795.5	31755	0.311482	0.232553	0.218889	0.248406	0.280891	0.465854	0.254308	0.331717	0.766641	0.35233	0.196545	0.353604
6	3,4	8	GDNF	24099	17450	18116	20499.5	19091.5	30102.5	0.335934	0.169152	0.201666	0.224425	0.213599	0.425197	0.235584	0.287741	0.818738	0.575524	0.375293	0.414137
6	3,4	9	GM-CSF	13481.5	10778.5	12924.5	29281	26362.5	39110	0.0805255	0.00917505	0.0773954	0.448933	0.394545	0.646813	0.0556987	0.496764	0.112123	0.00530738	0.723914	0.267253
6	3,4	10	I-309	27503	25844.5	24418.5	21971.5	20807	34379.5	0.417819	0.370446	0.352531	0.262058	0.256291	0.530426	0.380265	0.349592	1.08774	0.75685	0.0887098	0.448047
6	3,4	11	IFN-gamma	24729.5	18333.5	17569	19763	17339.5	28100.5	0.351101	0.190338	0.188572	0.205596	0.169999	0.375941	0.243337	0.250512	0.971359	0.935516	0.383544	0.439393
6	3,4	12	IGFBP-1	23465.5	15144.5	14122.5	18224.5	15409.5	24552.5	0.320695	0.113868	0.106072	0.166262	0.121969	0.288648	0.180212	0.192293	0.937172	0.895264	0.675451	0.448974
6	3,4	13	IGFBP-2	19904	18232.5	16255.5	29109.5	31167	45954	0.235021	0.187916	0.157131	0.444548	0.51411	0.815199	0.193356	0.591286	0.327009	0.0265082	0.202887	0.333188
6	3,4	14	IGFBP-4	14456.5	12178.5	12030.5	14962	13456.5	20859.5	0.10398	0.0427459	0.0559954	0.0828531	0.0733669	0.197787	0.0675736	0.118002	0.572646	0.316621	0.476768	0.586923
6	5,6	1	IGF-I	21241	15385.5	16535	15232.5	12167.5	20839.5	0.267184	0.119647	0.163821	0.0897687	0.0412889	0.197295	0.183551	0.109451	1.67701	0.308272	0.412535	0.729494
6	5,6	2	IL-10	10938	11157.5	11342.5	13452	11117.5	12954	0.0193406	0.0182632	0.0395265	0.0442484	0.0151587	0.00328456	0.0257101	0.0208972	1.23031	0.748257	0.465868	1.00857
6	5,6	3	IL-13	11278.5	10415	10058.5	13254.5	11091.5	14387	0.0275314	0.000458602	0.00879099	0.0391991	0.0145116	0.0385413	0.0122603	0.0307507	0.398701	0.18025	1.13095	0.457462
6	5,6	4	IL-15	19171	14737	16432.5	16962	14390.5	23699	0.217389	0.104097	0.161368	0.133985	0.0966104	0.267649	0.160951	0.166081	0.969109	0.937382	0.351953	0.54144
6	5,6	5	IL-16	21917.5	16293	16747.5	18333.5	16882	23745	0.283457	0.141408	0.168908	0.169049	0.158614	0.268781	0.197924	0.198814	0.995523	0.988059	0.380644	0.305897
6	5,6	6	IL-1alpha	20692	13492.5	15929.5	27448.5	32313.5	32193.5	0.253977	0.0742546	0.149327	0.402083	0.542642	0.476643	0.159186	0.473789	0.335985	0.00889135	0.567046	0.148426
6	5,6	7	IL-1beta	23686	17211	16888	21630	19617.5	26921	0.325999	0.163421	0.172271	0.253327	0.226689	0.346921	0.220564	0.275646	0.800171	0.438925	0.414469	0.229087
6	5,6	8	IL-1ra	28477.5	21435.5	20756.5	25756	24156.5	36131	0.441261	0.264721	0.264873	0.358813	0.339647	0.573519	0.323618	0.423993	0.763263	0.351596	0.31482	0.30625
6	5,6	9	IL-2	14502.5	13742.5	14306.5	17543.5	16636.5	23440	0.105086	0.0802494	0.110477	0.148852	0.152504	0.261277	0.0986041	0.187544	0.525765	0.0795344	0.163508	0.340614
6	5,6	10	IL-3	28545.5	33978.5	29459	29849.5	28859	29585.5	0.442896	0.565493	0.473187	0.463467	0.456673	0.412477	0.493859	0.444206	1.11178	0.284211	0.129306	0.0623291
6	5,6	11	IL-4	14693.5	12594.5	12498	15103	13755	25210.5	0.109681	0.0527213	0.0671861	0.0864579	0.0807954	0.304837	0.0765294	0.157363	0.486322	0.345817	0.386869	0.811798
6	5,6	12	IL-5	10629.5	11159	11988	14275.5	12428.5	22700.5	0.0119195	0.0182991	0.0549781	0.065302	0.0477842	0.243082	0.0283989	0.118723	0.239203	0.229855	0.818279	0.910137
6	5,6	13	IL-6	20643.5	11791.5	31710.5	15958.5	14193.5	25358	0.25281	0.033466	0.527082	0.10833	0.0917079	0.308466	0.27112	0.169501	1.59951	0.557206	0.912206	0.711698
6	5,6	14	IL-7	11071	11370.5	10380	13824	12738	19735	0.0225399	0.0233707	0.0164868	0.053759	0.0554864	0.170121	0.0207992	0.093122	0.223354	0.133989	0.180662	0.71614
6	7,8	1	Leptin	20379	13952.5	16418	14776.5	12705	31953.5	0.246448	0.0852851	0.16102	0.0781106	0.0546651	0.470738	0.164251	0.201171	0.816474	0.808689	0.490894	1.16192
6	7,8	2	LIGHT	19476	12686.5	14065	15105	12554	32701	0.224726	0.0549274	0.104696	0.086509	0.0509074	0.489129	0.128116	0.208849	0.613441	0.617348	0.681321	1.16535
6	7,8	3	MCP-1	47942	39770.5	48289	21123.5	18557.5	30856.5	0.909487	0.70438	0.923927	0.240378	0.20031	0.443748	0.845932	0.294812	2.86939	0.00597966	0.145165	0.442753
6	7,8	4	MCP-2	28630	14484	14998.5	15756.5	13053.5	27032.5	0.444929	0.09803	0.127041	0.103165	0.0633379	0.349665	0.223334	0.172056	1.29803	0.737517	0.861738	0.901436
6	7,8	5	MCP-3	12368	11451.5	11540.5	13496	11935.5	21812.5	0.0537398	0.0253131	0.0442661	0.0453733	0.0355154	0.221234	0.0411063	0.100708	0.408175	0.3832	0.352121	1.03761
6	7,8	6	MCP-4	16571	11890	11661	14253.5	12450	23968	0.154845	0.0358279	0.0471506	0.0647396	0.0483192	0.274267	0.0792744	0.129109	0.614013	0.576303	0.828644	0.975758
6	7,8	7	M-CSF	22787	16202	15492	17692.5	15368	33379	0.304373	0.139226	0.138854	0.152661	0.120936	0.505811	0.194151	0.259803	0.747303	0.652417	0.491653	0.822311
6	7,8	8	MDC	23556.5	16638.5	16472.5	18465	15866.5	32959.5	0.322884	0.149693	0.162325	0.172411	0.133342	0.495489	0.211634	0.267081	0.792397	0.686274	0.456222	0.744231
6	7,8	9	MIG	19829	11653.5	11494	14447	13152	26934.5	0.233217	0.0301569	0.043153	0.0696866	0.0657892	0.347253	0.102176	0.16091	0.634988	0.633486	1.11251	1.00299
6	7,8	10	MIP-1-delta	15300	10568.5	9957.5	12783.5	11218	21480	0.12427	0.00413941	0.00637331	0.0271575	0.0176597	0.213054	0.0449277	0.085957	0.522676	0.61328	1.52961	1.2817
6	7,8	11	MIP-3-alpha	15651.5	10702.5	14925	13247	12210.5	28421	0.132726	0.00735263	0.125282	0.0390074	0.042359	0.383826	0.0884535	0.155064	0.570431	0.612348	0.795152	1.27767
6	7,8	12	NAP-2	17263.5	13023.5	12832	13792.5	12984	28032.5	0.171503	0.0630084	0.0751812	0.0529536	0.0616083	0.374268	0.103231	0.162943	0.633539	0.619524	0.575777	1.12348
6	7,8	13	NT-3	28717.5	31743	29120.5	22321.5	23356	31138	0.447034	0.511887	0.465084	0.271006	0.319726	0.450674	0.474669	0.347135	1.36739	0.0889545	0.0705166	0.267669
6	7,8	14	PARC	18541	18157.5	17027	17201.5	16810	25211	0.202234	0.186118	0.175598	0.140108	0.156822	0.304849	0.187983	0.200593	0.937137	0.823374	0.0713653	0.452031
6	9,10	1	PDGF-BB	16879.5	16656.5	15902.5	14411	12847	34173	0.162266	0.150125	0.148681	0.0687662	0.0581989	0.525346	0.15369	0.217437	0.706828	0.700233	0.0485489	1.2266
6	9,10	2	RANTES	19256.5	14401.5	12323	17425	12547	34385	0.219446	0.0960517	0.0629971	0.145822	0.0507332	0.530562	0.126165	0.242372	0.520541	0.493058	0.653565	1.04825
6	9,10	3	SCF	18861.5	13978.5	12042.5	15761.5	12354.5	33727	0.209944	0.0859085	0.0562827	0.103293	0.0459426	0.514373	0.117378	0.221203	0.530637	0.539256	0.694516	1.15508
6	9,10	4	SDF-1	21006	15486	12240	16932	12794	35692.5	0.261531	0.122057	0.0610103	0.133218	0.05688	0.562731	0.148199	0.250943	0.59057	0.574432	0.693556	1.0867
6	9,10	5	TARC	22751.5	14486	12248.5	15382	12253.5	32415	0.303519	0.098078	0.0612137	0.0935908	0.0434291	0.482093	0.15427	0.206371	0.747539	0.757825	0.846313	1.16342
6	9,10	6	TGF-beta 1	15168.5	13612	13403	15667	12822.5	38080	0.121107	0.0771201	0.0888494	0.100877	0.0575892	0.621471	0.0956922	0.259979	0.368076	0.416931	0.238032	1.20705
6	9,10	7	TGF-beta 3	21333.5	14460.5	12367.5	16796.5	13058.5	31428	0.269409	0.0974665	0.0640623	0.129754	0.0634623	0.457809	0.143646	0.217008	0.661937	0.621954	0.767075	0.973037
6	9,10	8	TNF-alpha	19110.5	14630.5	13287	18128	15676.5	31316.5	0.215934	0.101543	0.0860727	0.163795	0.128614	0.455066	0.134516	0.249158	0.539883	0.361066	0.527314	0.719168
6	9,10	9	TNF-beta	21773.5	14717.5	14623	15984.5	14195	33514.5	0.279993	0.103629	0.118053	0.108994	0.0917452	0.509144	0.167225	0.236628	0.7067	0.66271	0.585594	0.998038
7	1,2 9,10	1,2 14	POS(average)	50484.5	52656	52049.5	51837.5	53693	51871.5	1	1	1	1	1	1	1	1	1	N/A	0	0
7	1,2	3,4	NEG(average)	10592	10995.8	10559.5	13186.2	12453.2	10525.5	0	0	0	0	0	0	0	0	N/A	N/A	N/A	N/A
7	9,10	13	Blank	11207.5	12173	11177	13524.5	12291.5	9951.5	0	0	0	0	0	0	0	0	N/A	N/A	N/A	N/A
7	1,2 9,10	5 10-12	Blank(average)	10262.9	10681.9	9901.75	12298	11395.2	9904.62	0	0	0	0	0	0	0	0	N/A	N/A	N/A	N/A
7	1,2	6	Acrp30	20063.5	22663.5	20746	17610	16715.5	20091	0.243666	0.285453	0.257291	0.134347	0.125781	0.242724	0.262137	0.167617	1.5639	0.0754004	0.0812963	0.388894
7	1,2	7	AgRP	27066.5	31020	37859.5	24543	24077.5	28785	0.417776	0.48454	0.663327	0.30969	0.299833	0.449888	0.521881	0.353137	1.47784	0.127222	0.24328	0.23768
7	1,2	8	Angiopoietin-2	32764.5	36941.5	43309	31658	32581.5	32732	0.559441	0.625615	0.792622	0.489637	0.500884	0.543938	0.659226	0.511486	1.28884	0.107068	0.182289	0.056035
7	1,2	9	Amphiregulin	26145.5	30922	27481	46745.5	46527	45680.5	0.394878	0.482205	0.417086	0.871217	0.830582	0.852479	0.43139	0.851426	0.506667	0.000127058	0.10521	0.0238871
7	1,2	10	axl	32702	37491.5	32858	31156	34982.5	37955.5	0.557887	0.638718	0.544661	0.476941	0.557648	0.668405	0.580422	0.567665	1.02247	0.848943	0.0877239	0.169333
7	1,2	11	bFGF	25126	30063	31190	28558	28392.5	28942	0.369531	0.46174	0.505086	0.411234	0.401848	0.453629	0.445452	0.422237	1.05498	0.618135	0.155415	0.0653382
7	1,2	12	Beta-NGF	23069.5	28852	24173	20212.5	21240	18897.5	0.318401	0.432889	0.338601	0.200167	0.232749	0.214285	0.363297	0.215734	1.68401	0.0155967	0.168206	0.0757377
7	1,2	13	BTC	27778.5	32425.5	39280.5	19610	22730.5	22198.5	0.435478	0.518024	0.697042	0.184929	0.267987	0.292942	0.550181	0.248619	2.21295	0.0228044	0.243037	0.227461
7	1,2	14	CCL28	23765.5	27350	22332.5	16266.5	20375	17998.5	0.335706	0.397105	0.294933	0.100368	0.212299	0.192863	0.342581	0.16851	2.033	0.0187425	0.15013	0.354919
7	3,4	1	CTACK	25525	28877.5	24523	20613.5	22345.5	35446.5	0.379451	0.433496	0.346905	0.210309	0.258885	0.60862	0.386617	0.359271	1.07612	0.841246	0.113131	0.604847
7	3,4	2	dtk	27507.5	32478	27545.5	21436.5	23936	35896.5	0.42874	0.519275	0.418617	0.231123	0.296487	0.619343	0.455544	0.382318	1.19153	0.587157	0.121667	0.543671
7	3,4	3	EGF-R	20522.5	23270	22048	17112	19643.5	22733.5	0.255077	0.299902	0.288183	0.121752	0.195004	0.30569	0.281054	0.207482	1.35459	0.252883	0.0827139	0.446313
7	3,4	4	ENA-78	20941	25894	22106.5	32104.5	46112.5	37844.5	0.265482	0.362417	0.289571	0.500929	0.820782	0.66576	0.305823	0.662491	0.461626	0.0211443	0.165029	0.24144
7	3,4	5	Fas/TNFRSF6	28924.5	33708	41288.5	27259.5	30847	35254.5	0.46397	0.548579	0.744684	0.378394	0.459877	0.604045	0.585744	0.480772	1.21834	0.378624	0.245841	0.237675
7	3,4	6	FGF-4	26190.5	30266	38108.5	24317.5	24531	38005.5	0.395997	0.466576	0.669235	0.303987	0.310554	0.669597	0.510603	0.428046	1.19287	0.601813	0.277789	0.488767
7	3,4	7	FGF-9	29102.5	32796	44968.5	27781.5	28747	35613	0.468395	0.526851	0.831996	0.391596	0.410229	0.612587	0.609081	0.471471	1.29187	0.35959	0.320565	0.259964
7	3,4	8	G-CSF	14549	12938.5	13805	18703.5	20051	11894	0.106563	0.0537623	0.0926087	0.162003	0.204639	0.0474035	0.0843112	0.138015	0.610885	0.339265	0.32452	0.589182
7	3,4	9	GITR ligand	22634	26889.5	28397.5	23586	26355.5	27596	0.307574	0.386134	0.438831	0.285487	0.353689	0.421556	0.377513	0.353577	1.0677	0.684526	0.174966	0.192418
7	3,4	10	GITR	33015.5	37236	42199.5	36732	41426.5	37198	0.565681	0.632631	0.766298	0.617964	0.709996	0.650355	0.65487	0.659439	0.993072	0.94721	0.155971	0.0707929
7	3,4	11	GRO	51247	51139	52935.5	53989	55140	52827.5	1.01896	0.963859	1.02102	1.05441	1.03421	1.02278	1.00128	1.03713	0.965428	0.161069	0.0323821	0.015445
7	3,4	12	GRO-alpha	50964	48360.5	52809	53444	54809.5	50956.5	1.01192	0.897663	1.01802	1.04063	1.0264	0.978197	0.975868	1.01507	0.961376	0.418025	0.0694727	0.0322343
7	3,4	13	HCC-4	28081	29171	30342.5	22568	26155	21501	0.442999	0.440489	0.484978	0.25974	0.348949	0.276322	0.456155	0.295004	1.54627	0.00649472	0.0547909	0.160838
7	3,4	14	HGF	21493.5	23561.5	24722.5	15789	17975	17758	0.279219	0.306847	0.351638	0.0882915	0.155558	0.187133	0.312568	0.143661	2.17574	0.00934903	0.116925	0.351406
7	5,6	1	ICAM-1	24823.5	27183	29146	18502	21196.5	16289	0.36201	0.393126	0.45659	0.156906	0.23172	0.152129	0.403909	0.180252	2.2408	0.00413759	0.119342	0.247637
7	5,6	2	ICAM-3	15197.5	16964.5	14785.5	14403	15040	26689	0.122686	0.149679	0.115872	0.0532379	0.0861689	0.399943	0.129412	0.179783	0.719823	0.673429	0.138154	1.06447
7	5,6	3	IGF-BP-3	19833	21575	39278.5	16585	17868.5	27106.5	0.237935	0.25952	0.696995	0.108423	0.15304	0.409892	0.39815	0.223785	1.77916	0.379391	0.650589	0.727081
7	5,6	4	IGF-BP-6	25117.5	27226	28905.5	20491.5	26435.5	39830	0.369319	0.394151	0.450884	0.207223	0.35558	0.713071	0.404785	0.425292	0.951781	0.899233	0.103288	0.611415
7	5,6	5	IGF-I SR	25494.5	28905	27312	21924	24342	38508.5	0.378692	0.434151	0.413077	0.243453	0.306086	0.681582	0.40864	0.410374	0.995776	0.990562	0.0685062	0.577406
7	5,6	6	IL-1 R4/ST2	25398	30036.5	29282.5	24339	25945.5	32788	0.376293	0.461108	0.459829	0.304531	0.343996	0.545272	0.43241	0.397933	1.08664	0.687442	0.1124	0.324467
7	5,6	7	IL-1 RI	22669.5	27627.5	27661	21956.5	22946.5	32570.5	0.308457	0.403716	0.421357	0.244275	0.273094	0.54009	0.377843	0.352486	1.07194	0.813212	0.16074	0.462734
7	5,6	8	IL11	15773.5	19405.5	20877	16481.5	17642.5	23365.5	0.137007	0.207833	0.260399	0.105806	0.147697	0.32075	0.201746	0.191418	1.05396	0.896944	0.306926	0.595279
7	5,6	9	IL12-p40	32450	37484	48001.5	27904.5	32953.5	38091.5	0.551622	0.638539	0.903957	0.394707	0.509678	0.671646	0.698039	0.525344	1.32873	0.263857	0.262949	0.264841
7	5,6	10	IL12-p70	22921	30047	28633	21528	25864	34100	0.314709	0.461359	0.444419	0.233437	0.342069	0.576535	0.406829	0.384014	1.05941	0.847634	0.197199	0.456631
7	5,6	11	IL17	18171.5	23435.5	23632.5	18872.5	20622	19509	0.196626	0.303845	0.325777	0.166277	0.218138	0.228856	0.275416	0.204424	1.34728	0.184557	0.250928	0.163719
7	5,6	12	IL-2 Ra	22932.5	26193	29723.5	19275.5	22136.5	24832.5	0.314995	0.36954	0.470292	0.176469	0.253944	0.355706	0.384943	0.26204	1.46902	0.149527	0.204669	0.343049
7	5,6	13	IL-6 R	30809	30896	35305	24704	32836.5	33637	0.510823	0.481585	0.602719	0.313762	0.506912	0.565503	0.531709	0.462059	1.15074	0.455389	0.118881	0.285088
7	5,6	14	IL8	50625	47430.5	50630.5	48582	51846	47753.5	1.00349	0.875507	0.966333	0.917665	0.956333	0.901875	0.948444	0.925291	1.02502	0.605084	0.0694208	0.030281
7	7,8	1	I-TAC	22885.5	29269	27118.5	20898.5	24037	25805	0.313827	0.442823	0.408486	0.217517	0.298875	0.378879	0.388379	0.298424	1.30143	0.211122	0.172017	0.270361
7	7,8	2	Lymphotactin	21888.5	27721.5	26538.5	20225	23247.5	29003.5	0.289039	0.405955	0.394725	0.200483	0.28021	0.455094	0.36324	0.311929	1.16449	0.573912	0.177581	0.417516
7	7,8	3	MIF	31183	36490.5	46399	29027	32267	36336.5	0.520121	0.61487	0.865936	0.423096	0.493448	0.629827	0.666976	0.515457	1.29395	0.274267	0.267924	0.203913
7	7,8	4	MIP-1-alpha	30823	36549.5	44137	27417	28523	39560	0.511171	0.616276	0.812268	0.382377	0.404933	0.706638	0.646571	0.497983	1.29838	0.338441	0.23635	0.363571
7	7,8	5	MIP-1-beta	29992	33822	32396.5	24563	25225	34707.5	0.49051	0.551295	0.533712	0.310196	0.326962	0.591011	0.525172	0.40939	1.28282	0.279835	0.0595597	0.384748
7	7,8	6	MIP-3-beta	17804	21458	24485.5	18819	17874	22697.5	0.187489	0.256733	0.346015	0.164924	0.15317	0.304833	0.263412	0.207642	1.26859	0.451503	0.301708	0.406345
7	7,8	7	MSP-a	32413.5	38853.5	40823	29975.5	31184.5	43174	0.550714	0.671166	0.733639	0.447085	0.467856	0.792753	0.65184	0.569231	1.14512	0.542142	0.142644	0.340554
7	7,8	8	NT-4	25865	32588	32276.5	21841.5	24849	32422.5	0.387904	0.521896	0.530865	0.241366	0.318072	0.536563	0.480221	0.365334	1.31447	0.313736	0.166746	0.419256
7	7,8	9	Osteoprotegerin	28958	35366	30782.5	21092.5	25742.5	37858	0.464803	0.58808	0.495418	0.222423	0.339197	0.666082	0.5161	0.409234	1.26114	0.481477	0.124371	0.561958
7	7,8	10	Oncostatin M	32108	37800	34292	20753.5	28973.5	32716.5	0.543119	0.646068	0.578685	0.213849	0.415584	0.543569	0.58929	0.391001	1.50713	0.120044	0.0887295	0.425136
7	7,8	11	PlGF	30292.5	36746	36004.5	20820	28889.5	27682	0.497981	0.620957	0.619315	0.215531	0.413598	0.423605	0.579418	0.350911	1.65118	0.044529	0.121727	0.334413
7	7,8	12	sgp130	31571.5	36443.5	35633	21259.5	26552.5	30570	0.52978	0.61375	0.610501	0.226647	0.358346	0.492421	0.584677	0.359138	1.628	0.050452	0.0813609	0.370022
7	7,8	13	sTNF RII	29050.5	34681.5	29896	20385	26007	28683.5	0.467103	0.571772	0.474385	0.20453	0.34545	0.447469	0.50442	0.332483	1.51713	0.0924836	0.11586	0.366899
7	7,8	14	sTNF-RI	27316.5	33497	29417	21185.5	25514	23084.5	0.423991	0.543552	0.46302	0.224775	0.333794	0.314054	0.476855	0.290875	1.63938	0.0186943	0.127857	0.199703
7	9,10	1	TECK	23636.5	30040.5	28633	19854.5	22733	19801	0.332498	0.461204	0.444419	0.191113	0.268046	0.235814	0.412707	0.231658	1.78154	0.0171973	0.169534	0.166775
7	9,10	2	TIMP-1	39087.5	40723.5	42617.5	38328	42658.5	45707	0.716645	0.715718	0.776216	0.658329	0.739123	0.85311	0.736193	0.750188	0.981345	0.826851	0.0470855	0.130449
7	9,10	3	TIMP-2	37860.5	39490	44130	18894.5	18837.5	26537.5	0.686139	0.686331	0.812101	0.166833	0.175949	0.396333	0.72819	0.246372	2.95566	0.00497579	0.0997943	0.527457
7	9,10	4	TPO	23295.5	29280	34854.5	18943.5	17839	22712.5	0.32402	0.443085	0.59203	0.168072	0.152343	0.30519	0.453045	0.208535	2.17251	0.055625	0.296399	0.403167
7	9,10	5	TRAIL-R3	25198	32020.5	32404	22359.5	22078.5	27195.5	0.371321	0.508376	0.53389	0.254467	0.252573	0.412012	0.471195	0.306351	1.53809	0.0870697	0.185549	0.298712
7	9,10	6	TRAIL-R4	28555	34475	40221	26379	24903.5	26045.5	0.454783	0.566852	0.719356	0.356125	0.319361	0.38461	0.580331	0.353365	1.6423	0.0452729	0.228836	0.0925724
7	9,10	7	uPAR	31872	35792	34648	30740.5	31173.5	39222.5	0.537251	0.598229	0.587131	0.466432	0.467596	0.698596	0.574204	0.544208	1.05512	0.724914	0.0565637	0.245687
7	9,10	8	VEGF	27152.5	29284	31236	30166.5	34922	41965.5	0.419914	0.443181	0.506178	0.451915	0.556218	0.763957	0.456424	0.590696	0.772688	0.231495	0.0977833	0.268924
7	9,10	9	VEGF-D	32549	34803.5	39299	26244	28323.5	33004	0.554083	0.574678	0.697481	0.352711	0.400216	0.550419	0.608747	0.434449	1.4012	0.0794854	0.127364	0.237552
8	1,2 9,10	1,2 14	POS(average)	54752.7	55295.2	55426.5	52764.7	53187.5	52167.5	1	1	1	1	1	1	1	1	1	N/A	0	0
8	1,2	3,4	NEG(average)	11384	11266.5	10893.5	14010	12758.8	10089.2	0	0	0	0	0	0	0	0	N/A	N/A	N/A	N/A
8	9,10	13	Blank	11911.5	12378	10630.5	12755.5	13035	11131	0	0	0	0	0	0	0	0	N/A	N/A	N/A	N/A
8	1,2 9,10	5 4-12	Blank(average)	10256.3	10521.3	9787.9	12410	12319.5	9606.6	0	0	0	0	0	0	0	0	N/A	N/A	N/A	N/A
8	1,2	6	Avtivin A	30702.5	34146.5	24768	27617.5	30040.5	13768	0.459503	0.527656	0.328233	0.376846	0.433615	0.0977752	0.438464	0.302745	1.44829	0.318261	0.231176	0.593781
8	1,2	7	ALCAM	39623.5	41490.5	36703.5	35961	41418.5	24909.5	0.659991	0.69168	0.589755	0.5836	0.712024	0.359553	0.647142	0.551726	1.17294	0.424129	0.0806055	0.32332
8	1,2	8	B7-1 (CD80)	40619	43398	35050	36916.5	36414	20443	0.682364	0.734283	0.553525	0.607278	0.589568	0.254609	0.656724	0.483819	1.35738	0.244014	0.141714	0.410688
8	1,2	9	BMP-5	41736.5	44722	45600	43901.5	42439.5	26465.5	0.707478	0.763854	0.784689	0.780368	0.737007	0.396112	0.752007	0.637829	1.17901	0.408144	0.0531185	0.329951
8	1,2	10	BMP-7	25739.5	34779	25158.5	36143	28252.5	15013	0.347965	0.541783	0.336789	0.58811	0.389864	0.127027	0.408846	0.368334	1.10999	0.799424	0.281921	0.627947
8	1,2	11	Cardiotrophin-1	36162	41129	35120	40902.5	35199	18642	0.582198	0.683606	0.555059	0.706052	0.559838	0.212293	0.606954	0.492728	1.23182	0.493001	0.111632	0.514743
8	1,2	12	CD14	26949	33835.5	31059	36375.5	27147.5	16891	0.375147	0.52071	0.466077	0.593872	0.362826	0.171152	0.453978	0.37595	1.20755	0.578942	0.161972	0.563014
8	1,2	13	CXCL-16	42492.5	45341	43625.5	43818	40120	23490	0.724468	0.777679	0.741425	0.778299	0.680251	0.326201	0.747857	0.594917	1.25708	0.330515	0.036347	0.399758
8	1,2	14	DR6 (TNFRSF21)	34260	40230.5	33517.5	32277.5	29718.5	14007	0.539453	0.663539	0.519946	0.492322	0.425736	0.103391	0.574313	0.340483	1.68676	0.142311	0.135615	0.610925
8	3,4	1	Endoglin	27564.5	30021	25343.5	19978.5	23764	17359.5	0.38898	0.435515	0.340843	0.18755	0.280035	0.18216	0.388446	0.216582	1.79353	0.0148366	0.121866	0.25403
8	3,4	2	ErbB3	37611	42131	39171.5	34878.5	34932	26583	0.614763	0.705985	0.643832	0.556776	0.553305	0.398873	0.65486	0.502985	1.30195	0.0605907	0.0711612	0.17929
8	3,4	3	E-Selectin	28353	32829	30706	23655	24911	17388	0.406701	0.49823	0.458342	0.278654	0.308101	0.18283	0.454424	0.256528	1.77144	0.0127886	0.100986	0.255336
8	3,4	4	Fas-Ligand	33283	35781.5	31895.5	31625	31365.5	23621.5	0.517496	0.564173	0.484406	0.476153	0.466036	0.32929	0.522025	0.423827	1.23169	0.135919	0.0767701	0.193539
8	3,4	5	ICAM-2	38286.5	40956.5	41277	33201	36195	22478	0.629944	0.679754	0.689966	0.515207	0.58421	0.302423	0.666555	0.46728	1.42646	0.0833347	0.04818	0.314329
8	3,4	6	IGF-II	47330	48092.5	43024	42143	44996	42738.5	0.833185	0.839132	0.728245	0.736792	0.799562	0.778459	0.800188	0.771604	1.03704	0.518872	0.07795	0.0413959
8	3,4	7	IL-1 R II	24871.5	27182	21603	28824	27246	12866	0.328458	0.372108	0.258884	0.406744	0.365236	0.076582	0.319817	0.282854	1.13068	0.75145	0.178554	0.635799
8	3,4	8	IL-10 Rb	26735	30582	22120.5	32794.5	30880.5	15864.5	0.370338	0.448045	0.270223	0.505134	0.454169	0.147034	0.362869	0.368779	0.983974	0.964014	0.24567	0.525301
8	3,4	9	IL-13 Ra2	42208	44618.5	45026	46299.5	44308.5	33707.5	0.718074	0.761542	0.772112	0.839791	0.782739	0.566269	0.750576	0.7296	1.02875	0.817088	0.0381563	0.197775
8	3,4	10	IL-18 BPa	23749.5	31469.5	20873	32290	28809	18301.5	0.303243	0.467867	0.242889	0.492632	0.403481	0.204293	0.337999	0.366802	0.921476	0.803872	0.344517	0.402471
8	3,4	11	IL-18 Rb	42639	44071	42603	44210.5	39675.5	32082	0.727761	0.749314	0.719021	0.788025	0.669374	0.528076	0.732032	0.661825	1.10608	0.406044	0.0212995	0.196636
8	3,4	12	IL-2 Ra	27694	33999	26454.5	32038	28058.5	17149	0.39189	0.524362	0.365186	0.486387	0.385117	0.177214	0.427146	0.349573	1.22191	0.495067	0.199565	0.450897
8	3,4	13	IL-2 Rb	32733	36897.5	35951.5	33321	29697.5	16206	0.505136	0.589098	0.573278	0.51818	0.425222	0.155058	0.555837	0.366153	1.51804	0.165329	0.0802675	0.515167
8	3,4	14	IL-2 Rg	27447.5	32938	22771	25622.5	24137	13791	0.386351	0.500665	0.284476	0.327409	0.289162	0.0983156	0.390497	0.238296	1.63871	0.182349	0.276965	0.515013
8	5,6	1	IL-21R	26083.5	28598.5	21768.5	21267.5	22802.5	17683	0.355696	0.403744	0.26251	0.219491	0.256508	0.189761	0.34065	0.22192	1.53501	0.0602945	0.2108	0.150683
8	5,6	2	IL-5 Ra	22522	26417	17934	21419	23241.5	21856.5	0.275656	0.355022	0.178491	0.223246	0.26725	0.287821	0.269723	0.259439	1.03964	0.859468	0.327798	0.127153
8	5,6	3	IL-9	31980	35397.5	31019	29107.5	31065.5	25760.5	0.488213	0.555596	0.465201	0.413769	0.458696	0.379548	0.503003	0.417337	1.20527	0.0733525	0.0933948	0.0951134
8	5,6	4	IP-10	43286.5	44306	44367	42238	39766	36515.5	0.742312	0.754563	0.757672	0.739146	0.671589	0.632245	0.751516	0.680993	1.10356	0.0892018	0.0108057	0.0793955
8	5,6	5	LAP	33227.5	35215.5	29630.5	35136.5	35002	26944.5	0.516249	0.551532	0.434777	0.563169	0.555018	0.407367	0.500852	0.508518	0.984926	0.906528	0.119558	0.172451
8	5,6	6	Leptin R	27610.5	31712	20937	30490.5	32847.5	23736.5	0.390014	0.473283	0.244291	0.44804	0.502299	0.331993	0.369196	0.427444	0.863729	0.524673	0.313943	0.203539
8	5,6	7	LIF	33405	35530.5	32806.5	33478.5	36503.5	26720	0.520238	0.558567	0.504367	0.522083	0.591758	0.402092	0.527724	0.505311	1.04435	0.717388	0.0528016	0.189861
8	5,6	8	L-Selectin	23000	28625.5	21471.5	27873	29111.5	13901	0.286399	0.404347	0.256003	0.383177	0.410883	0.1009	0.315583	0.29832	1.05787	0.881706	0.248303	0.57499
8	5,6	9	M-CSF R	22339.5	25340	17588	30304.5	29469	16028	0.271555	0.330968	0.17091	0.443431	0.419631	0.150876	0.257811	0.337979	0.762801	0.486898	0.313831	0.480718
8	5,6	10	MMP-1	40325	44669	41524.5	42003.5	42669	31935.5	0.675756	0.76267	0.695389	0.733335	0.742622	0.524634	0.711272	0.666864	1.06659	0.589788	0.064085	0.184838
8	5,6	11	MMP-13	35437	40166.5	45099.5	32277.5	28844.5	21312.5	0.565905	0.662109	0.773722	0.492322	0.40435	0.275039	0.667245	0.39057	1.70839	0.0336538	0.155871	0.279835
8	5,6	12	MMP-9	23232	26143	20750	29537.5	27919	32196	0.291613	0.348902	0.240194	0.424424	0.381704	0.530755	0.293569	0.445628	0.658778	0.0488188	0.18524	0.172239
8	5,6	13	MPIF-1	22746.5	27414	17651.5	22695.5	22569.5	16326.5	0.280702	0.377289	0.172302	0.254878	0.250807	0.157889	0.276764	0.221191	1.25124	0.454397	0.370534	0.248016
8	5,6	14	NGF R	27017	30785	24320	21844	24494	14573	0.376676	0.452579	0.318417	0.233777	0.297897	0.116689	0.382557	0.216121	1.7701	0.0645689	0.175854	0.425156
8	7,8	1	PDGF-AA	39558	42322.5	38200	27034	31039	32356.5	0.658519	0.710263	0.622545	0.362387	0.458047	0.534526	0.663776	0.451653	1.46966	0.0192198	0.0664294	0.190959
8	7,8	2	PDGF-AB	36213.5	40756.5	31943	26684	30273	21363.5	0.583355	0.675287	0.485447	0.353714	0.439304	0.276237	0.581363	0.356418	1.63113	0.0357733	0.163299	0.228852
8	7,8	3	PDGF Ra	30698.5	33694.5	25105.5	21433.5	28988	13495.5	0.459413	0.517561	0.335628	0.223605	0.407861	0.0913726	0.437534	0.240946	1.8159	0.138098	0.212369	0.659713
8	7,8	4	PDGF Rb	29483	32643	25689.5	22280.5	30245	19710	0.432096	0.494076	0.348424	0.244594	0.438619	0.237387	0.424865	0.306866	1.38453	0.206106	0.172042	0.372011
8	7,8	5	PECAM-1	20794	28172.5	18520.5	20538.5	27799.5	14860	0.236822	0.39423	0.191342	0.201427	0.37878	0.123433	0.274131	0.234546	1.16877	0.70523	0.388373	0.55791
8	7,8	6	Prolactin	38384.5	42579.5	33492.5	33410.5	41709	20680.5	0.632146	0.716002	0.519398	0.520398	0.719132	0.26019	0.622516	0.499907	1.24526	0.444166	0.158479	0.460399
8	7,8	7	SCF R	41986.5	43522	40901	38146.5	43708.5	25068.5	0.713096	0.737053	0.681728	0.637758	0.768058	0.363289	0.710626	0.589701	1.20506	0.371902	0.0390432	0.35038
8	7,8	8	SDF-1b	35692	40116.5	27730	29401	38063.5	18742	0.571635	0.660993	0.393134	0.421042	0.62993	0.214643	0.541921	0.421872	1.28456	0.449688	0.251659	0.492199
8	7,8	9	Siglec-5	37065.5	39695.5	32648	31818	38116.5	21452	0.602503	0.65159	0.500894	0.480936	0.631227	0.278316	0.584996	0.463493	1.26215	0.336949	0.131383	0.3821
8	7,8	10	TGF-a	35868.5	40604	37411.5	37870.5	39017.5	30380	0.575602	0.671881	0.605268	0.630918	0.653274	0.488086	0.617584	0.590759	1.04541	0.673221	0.0798381	0.151698
8	7,8	11	TGF b2	37864.5	39546.5	39030	35460.5	34176	29734.5	0.62046	0.648262	0.640732	0.571198	0.534807	0.47292	0.636484	0.526308	1.20934	0.0210322	0.0225922	0.0944068
8	7,8	12	Tie-1	30696	36582.5	22310	23898	27523.5	24864.5	0.459357	0.582063	0.274375	0.284676	0.372026	0.358496	0.438598	0.338399	1.2961	0.344026	0.353149	0.138934
8	7,8	13	Tie-2	38118	40385	28415.5	30953	32144	23122.5	0.626157	0.66699	0.408155	0.459501	0.485086	0.317566	0.5671	0.420717	1.34794	0.201071	0.245383	0.214498
8	7,8	14	TIMP-4	39265	42866	33593	30838.5	33208	20839	0.651934	0.722401	0.5216	0.456663	0.511121	0.263914	0.631979	0.410566	1.53929	0.0808576	0.161203	0.31637
8	9,10	1	VE-Cadherin	26098.5	27346	19656	13612.5	18014.5	16586.5	0.356034	0.375771	0.216223	0.0297983	0.13935	0.163998	0.316009	0.111049	2.84568	0.0343801	0.275242	0.643285
8	9,10	2	VEGF R2	28414.5	32426.5	23146	18768.5	24140	19226.5	0.408083	0.489241	0.292693	0.157565	0.289235	0.226027	0.396672	0.224276	1.76868	0.0656794	0.248995	0.293622
8	9,10	3	VEGF R3	35604.5	40919	39107	32445.5	36264	27842.5	0.569669	0.678916	0.642419	0.496485	0.585898	0.428466	0.630335	0.503616	1.25162	0.0854859	0.0882342	0.156782
9	1,2 9,10	1,2 12	POS(average)	53489.3	54430	53293.7	53549.3	54213	53052	1	1	1	1	1	1	1	1	1	N/A	0	0
9	9,10	11	Blank	11350	11798.5	10837	12873	11136.5	10717.5	0	0	0	0	0	0	0	0	N/A	N/A	N/A	N/A
9	1,2	3,4	NEG(average)	10721	11610.2	10982	13342.5	12827.5	10152	0	0	0	0	0	0	0	0	N/A	N/A	N/A	N/A
9	9,10	8-10	Blank(average)	10228.7	10365.5	9707.5	12386.3	11488.7	9576	0	0	0	0	0	0	0	0	N/A	N/A	N/A	N/A
9	1,2	5	Adiposin	33370	33204.5	37251	29369.5	32911	33354.5	0.534928	0.518308	0.631932	0.412583	0.501408	0.546934	0.561723	0.486975	1.15349	0.231437	0.10925	0.140312
9	1,2	6	BCAM	15098	26570	28603	25496.5	30334	19578.5	0.112558	0.367745	0.433521	0.318494	0.441091	0.230069	0.304608	0.329885	0.923376	0.837387	0.556586	0.321237
9	1,2	7	CD30	33463.5	32318.5	33040	27009	31102.5	28710	0.537089	0.498202	0.535319	0.355238	0.459079	0.440105	0.523537	0.418141	1.25206	0.0373543	0.0419428	0.13224
9	1,2	8	CD40	11525.5	16426	16309.5	21952.5	21155	10533	0.0299772	0.137537	0.15147	0.232397	0.226249	0.0220121	0.106328	0.160219	0.663641	0.53293	0.625308	0.747291
9	1,2	9	Fcr RIIB/C	11917.5	22290	19609	23813	22923	11142.5	0.0390385	0.270615	0.227171	0.277596	0.26763	0.0360314	0.178941	0.193752	0.923556	0.89582	0.687886	0.705443
9	1,2	10	Ferritin	12087	19696	18190.5	20358	19434.5	11893	0.0429567	0.211746	0.194626	0.193661	0.185979	0.0532938	0.149776	0.144311	1.03787	0.941833	0.620283	0.546853
9	1,2	11	FLRG	10684.5	14075.5	13550.5	18860.5	19142.5	9878	0.0105369	0.0841948	0.0881702	0.157281	0.179145	0.00694636	0.0609673	0.114457	0.532664	0.42106	0.717093	0.819054
9	1,2	12	Follistatin	17777.5	29050.5	33062	47512	50130	47498.5	0.174496	0.424037	0.535824	0.853331	0.904434	0.872263	0.378119	0.876676	0.43131	0.00985791	0.489233	0.02947
9	3,4	1	Furin	18344	33173.5	32046.5	25910.5	26798.5	22703.5	0.187591	0.517605	0.512525	0.328552	0.35834	0.301948	0.405907	0.329613	1.23146	0.527451	0.465831	0.0855877
9	3,4	2	Galectin-7	14592	27796	27397.5	27735.5	25778.5	20441	0.100861	0.395568	0.405863	0.372887	0.334466	0.249908	0.300764	0.319087	0.942576	0.871621	0.575857	0.197174
9	3,4	3	GDF-15	17082	31407.5	36252.5	32192	29977.5	22832	0.15842	0.477527	0.609024	0.481152	0.432747	0.304904	0.41499	0.406268	1.02147	0.954525	0.558375	0.224135
9	3,4	4	Growth Hormon	15042	23124	28001	31368	28498.5	19346	0.111264	0.289541	0.419709	0.461134	0.39813	0.224722	0.273505	0.361329	0.756942	0.483933	0.566158	0.338826
9	3,4	5	IL-10 R alpha	23432	38625	37187	37830.5	36630	23048	0.305204	0.641321	0.630464	0.618132	0.588455	0.309872	0.525663	0.505486	1.03992	0.897906	0.363351	0.33642
9	3,4	6	IL-22	13536.5	27750	24593.5	31734	32511	18593.5	0.0764628	0.394524	0.34153	0.470026	0.492046	0.207413	0.270839	0.389828	0.694765	0.4257	0.629183	0.406228
9	3,4	7	IL-28A	28632	38846.5	42543	39903.5	40694	31944.5	0.425406	0.646348	0.753347	0.668493	0.683576	0.514502	0.608367	0.62219	0.977782	0.906596	0.274895	0.15038
9	3,4	8	IL29	24262.5	39514	41104	40800.5	40529.5	27739.5	0.324402	0.661496	0.720332	0.690284	0.679726	0.417782	0.568743	0.595931	0.954378	0.86689	0.375637	0.259043
9	3,4	9	IL-31	11677.5	23212	19838.5	22795	22012	11895	0.0334908	0.291539	0.232436	0.252865	0.246308	0.0533398	0.185822	0.184171	1.00897	0.987843	0.727535	0.615463
9	3,4	10	Insulin	10597.5	13203	13718	18687	16694.5	9985	0.00852584	0.0643942	0.0920131	0.153066	0.121847	0.00940749	0.0549777	0.0947736	0.580096	0.471145	0.773636	0.79726
9	3,4	11	Luteinizing hormone	13210.5	23586.5	23848.5	21834	21279.5	12705	0.0689271	0.300037	0.324438	0.229518	0.229163	0.0719707	0.231134	0.176884	1.3067	0.605251	0.610053	0.513657
9	3,4	12	LIMPII	12322.5	21244.5	22001.5	19158	19927	13982.5	0.0484004	0.246888	0.282062	0.164509	0.197506	0.101355	0.19245	0.154457	1.24598	0.65174	0.654634	0.31632
9	5,6	1	LYVE-1	10740	14734	15491.5	17663.5	16351	12066.5	0.0118198	0.0991388	0.132703	0.128202	0.113807	0.0572845	0.0812204	0.0997644	0.814122	0.681851	0.7683	0.375747
9	5,6	2	Marapsin	12211	19780	21842	23809	21058	15770.5	0.045823	0.213653	0.278403	0.277498	0.223979	0.142481	0.179293	0.214653	0.835269	0.680036	0.6695	0.316745
9	5,6	3	MICA	12169.5	17171	20804.5	25786.5	21729.5	16297	0.0448637	0.154444	0.254599	0.325539	0.239696	0.154591	0.151302	0.239942	0.630579	0.319928	0.693334	0.356229
9	5,6	4	MICB	20352.5	32648.5	31711	35795	33944.5	23950.5	0.234019	0.505691	0.504828	0.568682	0.525598	0.330631	0.414846	0.47497	0.873414	0.63259	0.377492	0.267058
9	5,6	5	MMP-2	17544.5	32312	28053	30654	37160.5	25173	0.169111	0.498054	0.420902	0.443789	0.600871	0.35875	0.362689	0.467803	0.775302	0.437634	0.474304	0.262577
9	5,6	6	MMP-7	12270	21190.5	21548	31261	32420	17999.5	0.0471868	0.245663	0.271657	0.458535	0.489916	0.193751	0.188169	0.380734	0.494227	0.177102	0.65252	0.427308
9	5,6	7	MMP-8	16924	30184	32781.5	32826	35115.5	20318	0.154767	0.449761	0.529388	0.496554	0.553006	0.247079	0.377972	0.432213	0.874504	0.73206	0.522151	0.376658
9	5,6	8	MMP-10	12001.5	20233	36489	25377.5	25422	15846	0.0409803	0.223933	0.61445	0.315603	0.326122	0.144217	0.293121	0.261981	1.11886	0.870415	0.999343	0.389805
9	5,6	9	NCAM-1	10494.5	13725.5	15094.5	18868.5	17823	10054	0.00614492	0.0762519	0.123594	0.157476	0.148261	0.0109946	0.0686637	0.105577	0.650367	0.561492	0.860589	0.777066
9	5,6	10	Nidogen-1	10791	16166	17260	20851.5	18578.5	10694.5	0.0129987	0.131637	0.173277	0.20565	0.165944	0.0257268	0.105971	0.13244	0.800142	0.734185	0.784788	0.713717
9	5,6	11	NrCAM	13921	24796.5	26940.5	29262.5	27566.5	20436	0.0853508	0.327497	0.395378	0.409984	0.376316	0.249793	0.269409	0.345364	0.780071	0.513171	0.604925	0.244558
9	5,6	12	NRG1-beta 1	18177	31423	35304.5	30885.5	28653	23273	0.183731	0.477879	0.587273	0.449412	0.401746	0.315047	0.416295	0.388735	1.07089	0.838514	0.50133	0.175237
9	7,8	1	Osteopontin	10322	11587.5	11653.5	13800	14690.5	10319.5	0.00215746	0.0277321	0.0446472	0.0343431	0.0749417	0.0171014	0.0248456	0.0421287	0.589754	0.459313	0.860975	0.704881
9	7,8	2	PAI-I	12986	22707	23459.5	36736	38418	36525.5	0.0637377	0.280078	0.315513	0.591543	0.630304	0.619871	0.219776	0.613906	0.357997	0.00773111	0.62013	0.032672
9	7,8	3	Platelet factor 4	10710.5	17368.5	16587	19296.5	20897	14142.5	0.0111379	0.158926	0.157837	0.167873	0.22021	0.105035	0.1093	0.164373	0.664953	0.405673	0.777792	0.350833
9	7,8	4	PSA-total	11712	18564.5	16842.5	20234.5	21673.5	14576.5	0.0342883	0.186068	0.163699	0.190661	0.238385	0.115017	0.128018	0.181354	0.705902	0.419971	0.640061	0.343019
9	7,8	5	RAGE	13270	24529	25090.5	26884	29136	19959	0.0703025	0.321427	0.352933	0.352201	0.413051	0.238821	0.248221	0.334691	0.741641	0.4483	0.623981	0.264198
9	7,8	6	RANK	11916.5	20266.5	21097	22765	26182	16788.5	0.0390154	0.224693	0.26131	0.252136	0.34391	0.165896	0.175006	0.253981	0.689053	0.409863	0.681039	0.350504
9	7,8	7	Resistin	12607.5	20987.5	20717	22587	26327	17338.5	0.0549884	0.241056	0.252592	0.247812	0.347304	0.178547	0.182879	0.257887	0.709141	0.404801	0.606448	0.328937
9	7,8	8	SAA	12345	20599.5	19364	22036.5	24427.5	15250.5	0.0489205	0.23225	0.22155	0.234438	0.302845	0.13052	0.167574	0.222601	0.752798	0.517957	0.614033	0.3898
9	7,8	9	Siglec-9	15652	27495.5	29090.5	30501	29076.5	22754.5	0.125364	0.388748	0.444705	0.440072	0.411658	0.303121	0.319606	0.38495	0.830252	0.574168	0.533561	0.187754
9	7,8	10	TACE	17479.5	32922	35389.5	30617	27957.5	24715	0.167608	0.511897	0.589224	0.44289	0.385467	0.348215	0.42291	0.392191	1.07833	0.828015	0.530735	0.121609
9	7,8	11	TIM-1	11224	19266	22007	21748	18302	13841	0.0230078	0.201988	0.282188	0.227429	0.159472	0.0981001	0.169061	0.161667	1.04574	0.935034	0.784865	0.400159
9	7,8	12	TRAIL R2	17264	30518.5	36441	25841	25672.5	22215	0.162627	0.457352	0.613348	0.326863	0.331985	0.290712	0.411109	0.31652	1.29884	0.515604	0.556766	0.0710747
9	9,10	1	Trappin-2	10648.5	19195	22532.5	13329.5	17499	16831	0.00970474	0.200377	0.294245	0.022913	0.140677	0.166874	0.168109	0.110155	1.52612	0.573611	0.862469	0.696117
9	9,10	2	TREM-1	10676	20877	23530.5	12892	18063.5	16314.5	0.0103404	0.238548	0.317142	0.0122845	0.15389	0.154994	0.188677	0.107056	1.76241	0.474432	0.844645	0.766668
9	9,10	3	TSH	13015.5	28144.5	30264	18272.5	25791.5	21110	0.0644196	0.403477	0.471629	0.142997	0.33477	0.265296	0.313175	0.247688	1.2644	0.65949	0.696438	0.391993
9	9,10	4	TSLP	10229	15410	14514	14053.5	16612.5	13523.5	7.70523e-06	0.11448	0.110276	0.0405016	0.119928	0.0907972	0.0749211	0.0837422	0.894664	0.851138	0.866391	0.47981
9	9,10	5	VCAM-1	10346	17512	17158	17435.5	21067	13788	0.00271224	0.162183	0.170937	0.122663	0.224189	0.096881	0.111944	0.147911	0.756834	0.620246	0.845947	0.455036
9	9,10	6	VEGF-C	10309	15338.5	14717.5	15705.5	19879	12986	0.00185696	0.112857	0.114945	0.0806347	0.196383	0.0784341	0.076553	0.118484	0.646104	0.480581	0.845128	0.569457
9	9,10	7	XEDAR	12364.5	27607.5	30071	19931.5	28007	24727.5	0.0493713	0.39129	0.467201	0.1833	0.386626	0.348503	0.302621	0.306143	0.988496	0.981512	0.73551	0.353036
10	1,2 9,10	1,2 12	POS(average)	52252.7	55121.2	52090.3	54584.2	53814.8	53214.8	1	1	1	1	1	1	1	1	1	N/A	0	0
10	9,10	11	Blank	11439.5	11921.5	10703	12895	12397	7303	0	0	0	0	0	0	0	0	N/A	N/A	N/A	N/A
10	1,2	3,4	NEG(average)	10815.5	11438.2	10616.5	13159.8	13058.8	6778.5	0	0	0	0	0	0	0	0	N/A	N/A	N/A	N/A
10	9,10	6-10	Blank(average)	10012.4	10154.7	9813.6	12619.4	12221	6295.9	0	0	0	0	0	0	0	0	N/A	N/A	N/A	N/A
10	1,2	5	4-1BB	11874.5	11663	11011	19035.5	21243.5	15502	0.0440835	0.0335428	0.0283229	0.152893	0.216919	0.196213	0.0353164	0.188675	0.187181	0.00139199	0.227334	0.173166
10	1,2	6	ACE-2	13018	11218	11620	19572.5	20977.5	17137.5	0.0711549	0.0236465	0.042728	0.165689	0.210524	0.231071	0.0458431	0.202428	0.226466	0.00273299	0.521493	0.165167
10	1,2	7	Alpha-fetoprotein	19680.5	17887.5	15967.5	25136.5	27838	27828.5	0.228883	0.171968	0.145562	0.298276	0.375464	0.458932	0.182138	0.377558	0.482411	0.020435	0.233786	0.212811
10	1,2	8	Angiopoietin-1	12478.5	11520	10630	16130	17520.5	15038.5	0.0583827	0.0303626	0.0193109	0.0836559	0.127411	0.186334	0.0360187	0.132467	0.271907	0.0391767	0.559171	0.388969
10	1,2	9	Angiostatin	10606	11848	9933	15033	15362.5	13507.5	0.0140529	0.037657	0.00282425	0.0575149	0.075528	0.153703	0.018178	0.0955821	0.190183	0.0684697	0.978046	0.534974
10	1,2	10	ANGPTL4	10746.5	11899.5	10114	14741.5	14821	13427	0.0173792	0.0388022	0.00710556	0.0505686	0.0625093	0.151988	0.0210957	0.0883552	0.23876	0.11381	0.766597	0.627352
10	1,2	11	Bate2 M	40625.5	42896	41968.5	48364	46657.5	47776	0.724737	0.728127	0.760581	0.851776	0.827923	0.88408	0.737815	0.854593	0.863353	0.00419763	0.0268208	0.0329797
10	1,2	12	BCMA	10713.5	12095	9991.5	14259.5	14889.5	12484	0.0165979	0.0431499	0.00420799	0.0390828	0.0641561	0.131889	0.0213186	0.078376	0.272004	0.129991	0.933248	0.612553
10	3,4	1	beta IG-H3	11200.5	12932	11857.5	19893.5	22203	26724	0.0281272	0.0617638	0.0483457	0.173338	0.239987	0.435391	0.0460789	0.282906	0.162877	0.0403864	0.367467	0.48142
10	3,4	2	CA125	13264.5	17699.5	12680	22514.5	21863	21574	0.0769905	0.167787	0.0678009	0.235795	0.231813	0.325628	0.104193	0.264412	0.394055	0.0223088	0.530417	0.20064
10	3,4	3	CA15-3	38145.5	41717	22590.5	37146.5	31385	41391.5	0.666026	0.701907	0.302221	0.584469	0.460741	0.748005	0.556718	0.597738	0.931374	0.801094	0.397203	0.24106
10	3,4	4	CA19-9	10793	11702	10454.5	15784.5	14989.5	9262	0.01848	0.0344101	0.0151596	0.0754228	0.0665603	0.0632175	0.0226832	0.0684002	0.331625	0.00279212	0.453663	0.0922103
10	3,4	5	Carbonic Anhydrase IX	10156.5	10565.5	9867.5	12753.5	13686	6501.5	0.00341144	0.0091357	0.00127493	0.00319554	0.0352216	0.00438203	0.00460736	0.0142664	0.322952	0.419417	0.882187	1.27274
10	3,4	6	Cathepsin S	10704	10953	10095.5	14622	14851.5	9385	0.016373	0.0177532	0.00666797	0.047721	0.0632425	0.0658391	0.0135981	0.0589342	0.230733	0.00241365	0.444268	0.166242
10	3,4	7	CCL14a	10143.5	10535.5	9889.5	12742	12303.5	6327	0.00310367	0.00846853	0.00179531	0.0029215	0.00198347	0.000662845	0.00445584	0.00185594	2.40086	0.292011	0.793595	0.611397
10	3,4	8	CCL21	17882	19797	12180.5	22441.5	20798	18250.5	0.186306	0.214433	0.0559859	0.234056	0.206208	0.254793	0.152242	0.231686	0.657104	0.192872	0.555288	0.105223
10	3,4	9	CD23	11772.5	13203.5	10370.5	15647	15476.5	14154.5	0.0416688	0.0678016	0.0131727	0.0721462	0.0782688	0.167493	0.040881	0.105969	0.385782	0.133235	0.668353	0.503627
10	3,4	10	CD40 Ligand	10459	11341	10042.5	13978	13653.5	12578	0.0105728	0.0263819	0.00541433	0.0323748	0.0344402	0.133893	0.014123	0.0669025	0.211098	0.196472	0.773582	0.867296
10	3,4	11	CEA	15255	19911	11335.5	20001	20162	22509	0.124114	0.216968	0.0359985	0.1759	0.190918	0.345556	0.125694	0.237458	0.52933	0.2119	0.719967	0.395507
10	3,4	12	CEACAM-1	10396.5	11295	10045.5	13032.5	12402.5	9225.5	0.00909322	0.0253589	0.00548529	0.00984397	0.00436363	0.0624396	0.0133125	0.0255491	0.521055	0.564285	0.795295	1.25505
10	5,6	1	Cripto-1	10323.5	10678	10505	13383.5	14239.5	10989	0.00736501	0.0116376	0.0163541	0.0182081	0.0485288	0.100026	0.0117856	0.0555876	0.212018	0.142307	0.381517	0.744106
10	5,6	2	CRP	11576	13677.5	11601	17429.5	18996	20227	0.0370168	0.0783428	0.0422786	0.114622	0.162885	0.296919	0.0525461	0.191475	0.274428	0.0683306	0.428101	0.493282
10	5,6	3	DAN	10362.5	10745	10049	13494.5	14355	10070	0.0082883	0.0131276	0.00556807	0.0208532	0.0513057	0.0804387	0.00899464	0.0508659	0.176831	0.0732211	0.425689	0.58576
10	5,6	4	Decorin	12077	13647.5	11838.5	19321	20618.5	17424.5	0.0488775	0.0776757	0.0478963	0.159696	0.201893	0.237188	0.0581498	0.199592	0.291343	0.0044274	0.29092	0.194382
10	5,6	5	DKK-1	10983.5	10740.5	11594	22024.5	20880	14501	0.0229899	0.0130275	0.042113	0.224119	0.20818	0.174878	0.0260435	0.202392	0.128678	0.000468919	0.56756	0.124142
10	5,6	6	Dkk-3	10632.5	11032	10928	17747	16988	13753.5	0.0146803	0.0195101	0.0263597	0.122188	0.114608	0.158946	0.0201834	0.131914	0.153003	0.00137457	0.29077	0.179778
10	5,6	7	Dkk-4	10371	10701	9983	13452.5	13411	7721	0.00848953	0.0121491	0.00400693	0.0198524	0.02861	0.0303737	0.00821517	0.0262787	0.312617	0.0108385	0.496397	0.214424
10	5,6	8	DPPIV	10334.5	10549	9939.5	12844.5	12611.5	6862.5	0.00762543	0.00876876	0.002978	0.00536402	0.00938841	0.0120761	0.00645739	0.00894286	0.722072	0.398846	0.474958	0.377751
10	5,6	9	E-Cadherin	10225	10753	9929.5	13419.5	13127.5	7762	0.00503311	0.0133055	0.00274146	0.019066	0.0217941	0.0312475	0.00702668	0.0240359	0.292341	0.0253957	0.790844	0.265965
10	5,6	10	EDA-A2	10306.5	10415.5	10047.5	12943.5	12413	6777.5	0.00696255	0.00579988	0.00553259	0.00772315	0.00461607	0.0102645	0.00609834	0.00753458	0.809381	0.443596	0.124668	0.375461
10	5,6	11	EG-VEGF	11249	13490.5	10505.5	16188	15362.5	12908.5	0.0292754	0.0741842	0.016366	0.085038	0.075528	0.140937	0.0399418	0.100501	0.397428	0.0874789	0.759831	0.351636
10	5,6	12	EpCAM	10555	11363	10062.5	13869.5	12990	10937.5	0.0128456	0.0268711	0.0058874	0.0297893	0.0184883	0.0989281	0.0152014	0.0490686	0.309799	0.260917	0.70312	0.887488
10	7,8	1	ErbB2	10344.5	10604	10517	13072	14362	10375.5	0.00786217	0.00999189	0.016638	0.0107852	0.051474	0.08695	0.0114973	0.0497364	0.231166	0.159535	0.398136	0.766282
10	7,8	2	Erythropoietin R	12331.5	15853	11547	17178.5	20233.5	22144	0.0549026	0.126723	0.0410013	0.108641	0.192637	0.337776	0.0742091	0.213018	0.34837	0.126136	0.619962	0.544176
10	7,8	3	FSH	10791.5	12828.5	10722.5	14789	17320	14998	0.0184445	0.0594621	0.0214988	0.0517005	0.12259	0.185471	0.0331351	0.119921	0.276309	0.10071	0.689628	0.558079
10	7,8	4	HB-EGF	10839	12910	12235.5	16916	19541.5	18980.5	0.019569	0.0612745	0.0572868	0.102386	0.176	0.270351	0.0460435	0.182912	0.251724	0.0532069	0.499834	0.460307
10	7,8	5	hCGa, intact	14863.5	20146	13468.5	17751.5	19915	22239	0.114845	0.222194	0.0864518	0.122295	0.184979	0.339801	0.141164	0.215692	0.65447	0.386376	0.507185	0.519065
10	7,8	6	HVEM	10391	11202	10258.5	14026.5	14857.5	11881	0.00896301	0.0232907	0.0105235	0.0335305	0.0633868	0.119037	0.0142591	0.0719848	0.198084	0.0860073	0.551258	0.602862
10	7,8	7	IL-13 R alpha1	11643	14553	11962.5	15416.5	16420	14318.5	0.038603	0.0978129	0.0508294	0.0666535	0.100952	0.170989	0.0624151	0.112865	0.553007	0.229555	0.500824	0.471163
10	7,8	8	IL-17B	10273.5	10467	10006	12792.5	12573	7488	0.00618131	0.00694518	0.00455097	0.00412489	0.00846279	0.0254077	0.00589248	0.0126651	0.465253	0.358339	0.207545	0.88799
10	7,8	9	IL-17C	10285	10546	10048.5	12678	12344.5	6948	0.00645356	0.00870204	0.00555625	0.00139641	0.00296919	0.0138984	0.00690395	0.00608801	1.13402	0.849848	0.234726	1.11852
10	7,8	10	IL-17F	10562.5	11357.5	10044.5	15643.5	14943	9983.5	0.0130231	0.0267488	0.00546163	0.0720628	0.0654424	0.0785951	0.0150779	0.0720335	0.209317	0.00145313	0.715706	0.0912968
10	7,8	11	IL-17R	10493.5	10732	10088.5	14212	12378	7690	0.0113896	0.0128385	0.00650239	0.0379509	0.0037746	0.029713	0.0102435	0.0238128	0.430167	0.264859	0.324097	0.748997
10	7,8	12	Procalcitonin	11503.5	12687.5	10505.5	18285.5	15441	14346	0.0353004	0.0563264	0.016366	0.13502	0.0774153	0.171575	0.0359976	0.128003	0.281224	0.0364357	0.555296	0.370851
10	9,10	1	PSA-free	11016	15247	11729.5	16226	20394.5	18934.5	0.0237593	0.113247	0.0453181	0.0859435	0.196507	0.269371	0.0607747	0.183941	0.330404	0.108296	0.768462	0.502103
10	9,10	2	S-100b	10595	11277	10106.5	13503.5	15181.5	12885.5	0.0137925	0.0249586	0.00692816	0.0210677	0.0711764	0.140447	0.0152264	0.0775635	0.196309	0.149552	0.597668	0.772852
10	9,10	3	Shh N	10852.5	13197.5	10232	16472	19074.5	15708.5	0.0198886	0.0676682	0.0098967	0.0918056	0.164772	0.200614	0.0324845	0.152397	0.213157	0.0307171	0.95051	0.36385
10	9,10	4	Thyroglobulin	10950.5	13205.5	10615.5	15294	17400.5	17488.5	0.0222087	0.0678461	0.0189679	0.0637344	0.124526	0.238552	0.0363409	0.142271	0.255435	0.119378	0.752112	0.623807
10	9,10	5	Ubiquitin+1	10423.5	10570	9948	12714	13118	7680	0.00973242	0.00923577	0.00317905	0.00225427	0.0215657	0.0294998	0.00738241	0.0177733	0.415366	0.281787	0.494239	0.788437
